# Supplementary material for: Transcriptome profiling of whitefly guts in response to Tomato yellow leaf curl virus infection
Source: Virol J. 2018 Jan 16;15:14. doi: 10.1186/s12985-018-0926-6 (PMC5771010; doi:10.1186/s12985-018-0926-6)
Supplement: Supplementary file 1 — DEGs involved in Lysosome. Displayed are the fold changes of DEGs involved in Lysosome of viruliferous guts in comparison to nonviruliferous guts. aThe function of the homologous gene. bFC, fold change (log2 ratio) of gene expression. (XLSX 8 kb) [file 12985_2018_926_MOESM1_ESM.xlsx]

## Sheet: Sheet1
Category or gene ID	Homologous function	Species	FC
Lysosome
c19757_g1	Cathepsin B, partial	Riptortus pedestris	1.06476
c33656_g7	Cathepsin B	Riptortus pedestris	1.42864
c28709_g1	Putative cysteine proteinase CG12163 isoform X3	Musca domestica	2.1133
c37644_g1	Arylsulfatase B	Tribolium castaneum	1.92066
c29924_g1	Cathepsin B, partial	Riptortus pedestris	1.01376
c27549_g1	Cathepsin B-like	Stegastes partitus	-1.40681
c22861_g1	AGAP002879-PB-like protein	Anopheles sinensis	1.53661
c5814_g1	Putative beta-glucuronidase-like protein	Homo sapiens	-3.93733
c20037_g1	Beta-galactosidase-like	Acyrthosiphon pisum	-2.93733
